# Supplementary material for: A Study of JUN’s Promoter Region and Its Regulators in Chickens
Source: Genes (Basel). 2024 Oct 21;15(10):1351. doi: 10.3390/genes15101351 (PMC11508107; doi:10.3390/genes15101351)
Supplement: Supplementary file 1 [file genes-15-01351-s001.zip]

Archive with 6 entries (6 files):
- Supplementary Materials-Figure S1.tif
- Supplementary Materials-Figure S2.tif
- Supplementary Materials-Figure S3.tif
- Supplementary Materials-Figure S4.tif
- Supplementary Materials-Figure S5.tif
- Supplementary Materials-Tables S1-S3.pdf
